# Supplementary material for: Methodological review: Prioritizing a future research agenda for overcoming immunization implementation barriers in Pakistan
Source: Public Health Pract (Oxf). 2026 Jan 14;11:100723. doi: 10.1016/j.puhip.2026.100723 (PMC12966898; doi:10.1016/j.puhip.2026.100723)
Supplement: Multimedia component 1 [file mmc1.xlsx]

## Sheet: Prioritization Master sheet
		Techncial Area:
Sr. No		List of Themes/Research Qeustions with Voting	Dots Ranking	Impact	Feasibility	Status	Remarks		High Impact																	Impact	Feasibility
1	G1	Better data for decision-making and analysis of data including correlational analysis and a higher frequency of data collection to reflect changes in a timely manner.	5					B Worth Needed but extensive Project (high-low) consider prioritizing	2				10			A Low-hanging fruit (high-high) consider prioritizing	Group No. 1									High	High
2		Better microplanning using data-driven methods to understand why children and communities are missed and to tailor approaches to communities.	6														Names:	Affiliation/Org	Email							Low	Low
3		Better use of integrated service delivery as a means to bring more caregivers to where vaccines are provided.	4
4		More leveraging of community health workers (CHWs) to reach and missed communities.	3
5		More focus on cost-effectiveness and metrics like cost per child reached.	3					Low Feasibility								High Feasibility
6		More use of approaches and programme models that target every household with a pregnant woman or infant at low cost (e.g. Care Groups, Village Reach’s model, Ethiopia's model).	2					D Thankless tasks (low-low) consider eliminating	2				1			C Fill-ins (low-high) consider eliminating
7		Cost effectiveness studies that demonstrate which approaches are feasible in resource-constrained settings.	8
8		Demand-side incentives that work to increase immunization uptake.	2
9		Experiences with digital approaches, particularly in determining the effect on immunization outcomes.	2
10		New vaccine introduction strategies that have the most impact on mortality (malaria, HPV, HIV), including seeking approaches for rapid and sustained rollout of vaccines.	1						Low Impact
11		Documenting which data are most useful at different levels in different contexts	3					Total Research Questions/Themes Discussed						52
12		Testing the feasibility and usefulness of implementing data quality and use indicators	2
13		Evaluating the impact of data quality and use interventions in terms of impact on indicators, cost-effectiveness and time efficiency	3
14		Documenting examples of countries that succeeded or failed to improve data quality and use in a systematic and/or sustainable manner through case studies	1					Impact:	How the theme, topic or question will strengthen Immunization system and addressing gaps in vaccination and immunization coverage
15		Identifying and characterising the technical and non-technical barriers to denominator estimation and numerators and how they can be overcome	15
16		Defining data quality and use assessment/validation approaches for VPD surveillance data	7	High	High	A		Feasibility:	Evaluate research planning and implementation process, i.e ethical, administrative, technical, time, operational, geographic, and political considerations in conducting the research in giver time etc.
17		Evaluating the effectiveness, cost-effectiveness and sustainability of interventions aimed at strengthening data-related workforce capacities, including evaluating immunization competency assessment and training	10	High	High	A
18		Identifying factors that motivate/demotivate health workers to collect and use data to improve vaccination delivery	11	High	High	A
19		Documenting best practices on training for immunization and surveillance data	6	High	High	A
20		Qualitative research to better understand what is needed for integrated systems to meet needs of immunization and VPD surveillance programs and what the advantages and efficiencies created are.	2	Low	High	C
21		Evaluating effectiveness and cost-effectiveness of novel technologies to improve data quality and use in different contexts.		High	High	A
22		Documenting processes and outcomes of scaling of novel technologies, including the replacement of conventional data tools.	7	High	High	A
23		Field testing of data triangulation guidance (currently in draft state), in particular triangulating coverage with VPD surveillance and vaccine supply data and documenting instances of the use of data triangulation in service delivery and its impact on data quality and use and programmatic decision-making.	2	High	High	A
24		Validating modeled subnational coverage data, and evaluation of usefulness in overcoming data quality issues with reported subnational administrative coverage.	5
25		Exploring modelling approaches and incorporation of other inputs, such as vaccine supply data, as part of WUENIC.	2
26		Determining what incentives lead to both improved data quality and programme performance	1
27		Evaluating the potential impact of CQI interventions on improving data quality and use	4
28		Evaluating the impact of relative vs. absolute targets on programme performance (thus, avoiding perverse incentives that may lead to inflated reported coverage)	6
29		Documenting examples of how “health system approaches” have improved immunisation and surveillance data quality and use in a systematic review of the evidence	1
30		Developing a research agenda around denominators to better understand technical and non-technical barriers to denominator estimation and how they can be overcome	8
31		Determining the effectiveness and cost of GIS and other methods for improving population denominators	5	High	High	A
32		Exploring how to enumerate special populations such as migrants, asylum seekers and age groups beyond infancy, etc. (lessons learned from NGOs, polio) and then monitor vaccination in these groups	7	High	Low	B
33		For coverage equity, developing standardised equity monitoring indicators and approaches	6	High	Low	B
34		For coverage surveys, implementing the research that has been identified notably around: • validity of respondent recall, • utility of facility traceback to improve documentation of vaccination vis-à-vis costs, • feasibility of different household sampling methods (e.g., GIS grids), • analytic approaches to dealing with missing information, and • easier proxies to wealth questions and computation.	12	Low	Low	D
35		Serosurveys: • Research on the feasibility of integrating immunization coverage and VPD serosurveys with other large surveys/serosurveys (HIV, malaria) • Triangulation of seroprevalence, coverage estimates and other data • Implementation research on the usefulness of new laboratory technologies with improved performance characteristics (point-of-care, multiplex, capture ELISAs with improved sensi…	10	High	High	A
36	G1	Impact of EPI PEI synergy on Immunization	7	Low	Low	D
37		How to strentehn fix sites vaccincation	7	High	High	A
38		Contibution of Polygon in Improve immunization coverage	5
39		Identify the approaches that can be adopted to improve mental health of EPI staff at workplace to cope pressure	5
40		Identifying factors leading to deciline in female to join EPI programs	3
41		Vaccine Hasitancy and repeltion in both urban and rural setting	3
42	G2	Understanding root causes of non-vaccination in reported VPDs cases	7
43		Multiple data from a single source data base	6
44		Deficiency of HR on provincial level / teams (vaccinators and social mobilizers)	3
45	G3	Assessment of Social Cultural and acceptance issues associated with new vaccine introductions	5
46		Influence of HR related issues on coverage of New Vaccine	4
47		Gaps in VPD surviellance system from District to national level	1
48		Human Centered approach - Demand generation and Misconception	6
49		Social stratefication, social porofilign (Hasitancy	6
50		Compering quality of life of Non-Vaccinated with Vaccinated individuals specially with VPD	10
51		Advocay impact of immunization through infored concent and throught adoptation of delaration of Helsinki and Nuremberg code	5
52		Effect of weather in low coerage in rourtine EPI, Especially in Punjab	2
53
54
55
56
57
58
59
60
61
62
63
64
65
66
67
68
69
70
71
72
73
74
75
76
77
78
79
80
81
82
83
84
85

## Sheet: Working Prioritization
		Techncial Area:
Sr. No		List of Themes/Research Qeustions with Voting	Dots Ranking	Impact	Feasibility	Status	Remarks		High Impact																	Impact	Feasibility
1	G1	Identifying and characterising the technical and non-technical barriers to denominator estimation and numerators and how they can be overcome	15	High	Low	B		B Worth Needed but extensive Project (high-low) consider prioritizing	9				23			A Low-hanging fruit (high-high) consider prioritizing	Group No. 1									High	High
2		For coverage surveys, implementing the research that has been identified notably around: • validity of respondent recall, • utility of facility traceback to improve documentation of vaccination vis-à-vis costs, • feasibility of different household sampling methods (e.g., GIS grids), • analytic approaches to dealing with missing information, and • easier proxies to wealth questions and computation.	12	High	High	A											Names:	Affiliation/Org	Email							Low	Low
3		Identifying factors that motivate/demotivate health workers to collect and use data to improve vaccination delivery	11	High	High	A
4		Evaluating the effectiveness, cost-effectiveness and sustainability of interventions aimed at strengthening data-related workforce capacities, including evaluating immunization competency assessment and training	10	High	High	A
5		Serosurveys: • Research on the feasibility of integrating immunization coverage and VPD serosurveys with other large surveys/serosurveys (HIV, malaria) • Triangulation of seroprevalence, coverage estimates and other data • Implementation research on the usefulness of new laboratory technologies with improved performance characteristics (point-of-care, multiplex, capture ELISAs with improved sensi…	10	High	High	A		Low Feasibility								High Feasibility
6		Compering quality of life of Non-Vaccinated with Vaccinated individuals specially with VPD	10	Low	Low	D		D Thankless tasks (low-low) consider eliminating	15				5			C Fill-ins (low-high) consider eliminating
7		Cost effectiveness studies that demonstrate which approaches are feasible in resource-constrained settings.	8	High	High	A
8		Developing a research agenda around denominators to better understand technical and non-technical barriers to denominator estimation and how they can be overcome	8	High	Low	B
9		Defining data quality and use assessment/validation approaches for VPD surveillance data	7	High	High	A
10		Documenting processes and outcomes of scaling of novel technologies, including the replacement of conventional data tools.	7	Low	Low	D			Low Impact
11		Exploring how to enumerate special populations such as migrants, asylum seekers and age groups beyond infancy, etc. (lessons learned from NGOs, polio) and then monitor vaccination in these groups	7	High	Low	B		Total Research Questions/Themes Discussed						52
12		Impact of EPI PEI synergy on Immunization	7	High	High	A
13		How to strengthen fixed sites vaccination	7	High	High	A
14		Understanding root causes of non-vaccination in reported VPDs cases	7	High	High	A		Impact:	How the theme, topic or question will strengthen Immunization system and addressing gaps in vaccination and immunization coverage
15		Better microplanning using data-driven methods to understand why children and communities are missed and to tailor approaches to communities.	6	High	High	A
16		Documenting best practices on training for immunization and surveillance data	6	High	High	A		Feasibility:	Evaluate research planning and implementation process, i.e ethical, administrative, technical, time, operational, geographic, and political considerations in conducting the research in giver time etc.
17		Evaluating the impact of relative vs. absolute targets on programme performance (thus, avoiding perverse incentives that may lead to inflated reported coverage)	6	High	High	A
18		For coverage equity, developing standardised equity monitoring indicators and approaches	6	High	High	A
19		Multiple data from a single source data base	6	High	High	A
20		Human Centered approach - Demand generation and Misconception	6	Low	High	C
21		Social stratefication, social porofilign (Hasitancy	6	High	High	A
22		Better data for decision-making and analysis of data including correlational analysis and a higher frequency of data collection to reflect changes in a timely manner.	5	High	High	A
23		Validating modeled subnational coverage data, and evaluation of usefulness in overcoming data quality issues with reported subnational administrative coverage.	5	Low	Low	D
24		Determining the effectiveness and cost of GIS and other methods for improving population denominators	5	Low	Low	D
25		Contibution of Polygon in Improve immunization coverage	5	Low	High	C
26		Identify the approaches that can be adopted to improve mental health of EPI staff at workplace to cope pressure	5	Low	Low	D
27		Assessment of Social Cultural and acceptance issues associated with new vaccine introductions	5	High	High	A
28		Advocacy impact of immunization through informed consent and through adaptation of declaration of Helsinki and Nuremberg code	5	Low	High	C
29		Better use of integrated service delivery as a means to bring more caregivers to where vaccines are provided.	4	High	Low	B
30		Evaluating the potential impact of CQI interventions on improving data quality and use	4	High	Low	B
31		Influence of HR related issues on coverage of New Vaccine	4	High	High	A
32		More leveraging of community health workers (CHWs) to reach and missed communities.	3	Low	High	C
33		More focus on cost-effectiveness and metrics like cost per child reached.	3	Low	High	C
34		Documenting which data are most useful at different levels in different contexts	3	Low	Low	D
35		Evaluating the impact of data quality and use interventions in terms of impact on indicators, cost-effectiveness and time efficiency	3	Low	Low	D
36	G1	Identifying factors leading to deciline in female to join EPI programs	3	High	High	A
37		Vaccine Hasitancy and repeltion in both urban and rural setting	3	High	Low	B
38		Deficiency of HR on provincial level / teams (vaccinators and social mobilizers)	3	Low	Low	D
39		More use of approaches and programme models that target every household with a pregnant woman or infant at low cost (e.g. Care Groups, Village Reach’s model, Ethiopia's model).	2	Low	Low	D
40		Demand-side incentives that work to increase immunization uptake.	2	Low	Low	D
41		Experiences with digital approaches, particularly in determining the effect on immunization outcomes.	2	High	High	A
42	G2	Testing the feasibility and usefulness of implementing data quality and use indicators	2	Low	Low	D
43		Qualitative research to better understand what is needed for integrated systems to meet needs of immunization and VPD surveillance programs and what the advantages and efficiencies created are.	2	High	High	A
44		Field testing of data triangulation guidance (currently in draft state), in particular triangulating coverage with VPD surveillance and vaccine supply data and documenting instances of the use of data triangulation in service delivery and its impact on data quality and use and programmatic decision-making.	2	Low	Low	D
45	G3	Exploring modelling approaches and incorporation of other inputs, such as vaccine supply data, as part of WUENIC.	2	Low	Low	D
46		Effect of weather in low coerage in rourtine EPI, Especially in Punjab	2	High	High	A
47		New vaccine introduction strategies that have the most impact on mortality (malaria, HPV, HIV), including seeking approaches for rapid and sustained rollout of vaccines.	1	High	Low	B
48		Documenting examples of countries that succeeded or failed to improve data quality and use in a systematic and/or sustainable manner through case studies	1	Low	Low	D
49		Determining what incentives lead to both improved data quality and programme performance	1	Low	Low	D
50		Documenting examples of how “health system approaches” have improved immunisation and surveillance data quality and use in a systematic review of the evidence	1	High	Low	B
51		Gaps in VPD surviellance system from District to national level	1	High	High	A
52		Evaluating effectiveness and cost-effectiveness of novel technologies to improve data quality and use in different contexts.		High	Low	B
53
54
55
56
57
58
59
60
61
62
63
64
65
66
67
68
69
70
71
72
73
74
75
76
77
78
79
80
81
82
83
84
85

## Sheet: Prioritized Delphi-informed
		Techncial Area:
Sr. No		List of Themes/Research Qeustions with Voting	Dots Ranking	Impact	Feasibility	Status	Remarks		High Impact																	Impact	Feasibility
1	G1	Identifying and characterising the technical and non-technical barriers to denominator estimation and numerators and how they can be overcome	15	High	Low	B		B Worth Needed but extensive Project (high-low) consider prioritizing	9				23			A Low-hanging fruit (high-high) consider prioritizing	Group No. 1									High	High
2		For coverage surveys, implementing the research that has been identified notably around: • validity of respondent recall, • utility of facility traceback to improve documentation of vaccination vis-à-vis costs, • feasibility of different household sampling methods (e.g., GIS grids), • analytic approaches to dealing with missing information, and • easier proxies to wealth questions and computation.	12	High	High	A											Names:	Affiliation/Org	Email							Low	Low
3		Identifying factors that motivate/demotivate health workers to collect and use data to improve vaccination delivery	11	High	High	A
4		Evaluating the effectiveness, cost-effectiveness and sustainability of interventions aimed at strengthening workforce capacities, including evaluating immunization competency assessment and training	10	High	High	A
5		Serosurveys: • Research on the feasibility of integrating immunization coverage and VPD serosurveys with other large surveys/serosurveys (HIV, malaria) • Triangulation of seroprevalence, coverage estimates and other data • Implementation research on the usefulness of new laboratory technologies with improved performance characteristics (point-of-care, multiplex, capture ELISAs with improved sensi…	10	High	High	A		Low Feasibility								High Feasibility
6		Compering quality of life of Non-Vaccinated with Vaccinated individuals specially with VPD	10	Low	Low	D		D Thankless tasks (low-low) consider eliminating	15				5			C Fill-ins (low-high) consider eliminating
7		Cost effectiveness studies that demonstrate which approaches are feasible in resource-constrained settings.	8	High	High	A
8		Developing a research agenda around denominators to better understand technical and non-technical barriers to denominator estimation and how they can be overcome	8	High	Low	B
9		Defining data quality and use assessment/validation approaches for VPD surveillance data	7	High	High	A
10		Documenting processes and outcomes of scaling of novel technologies, including the replacement of conventional data tools.	7	Low	Low	D			Low Impact
11		Exploring how to enumerate special populations such as migrants, asylum seekers and age groups beyond infancy, etc. (lessons learned from NGOs, polio) and then monitor vaccination in these groups	7	High	Low	B		Total Research Questions/Themes Discussed						51
12		Impact of EPI PEI synergy on Immunization	7	High	High	A
13			7	High	High	A
14		innovative approches to improve /strengthen fixed sites vaccination	7	High	High	A		Impact:	How the theme, topic or question will strengthen Immunization system and addressing gaps in vaccination and immunization coverage
15		Better microplanning using data-driven methods to understand why children and communities are missed and to tailor approaches to communities.	6	High	High	A
16		Documenting best practices on training for immunization and surveillance data	6	High	High	A		Feasibility:	Evaluate research planning and implementation process, i.e ethical, administrative, technical, time, operational, geographic, and political considerations in conducting the research in giver time etc.
17		Evaluating the impact of relative vs. absolute targets on programme performance (thus, avoiding perverse incentives that may lead to inflated reported coverage)	6	High	High	A
18		For coverage equity, developing standardised equity monitoring indicators and approaches	6	High	High	A
19		Multiple data from a single source data base	6	High	High	A
20		Human Centered approach - Demand generation and Misconception	6	Low	High	C
21		Social stratefication, social porofilign (Hasitancy	6	High	High	A
22		Better data for decision-making and analysis of data including correlational analysis and a higher frequency of data collection to reflect changes in a timely manner.	5	High	High	A
23		Validating modeled subnational coverage data, and evaluation of usefulness in overcoming data quality issues with reported subnational administrative coverage.	5	Low	Low	D
24		Determining the effectiveness and cost of GIS and other methods for improving population denominators	5	Low	Low	D
25		Contibution of Polygon in Improve immunization coverage	5	Low	High	C
26		Identify the approaches that can be adopted to improve mental health of EPI staff at workplace to cope pressure	5	Low	Low	D
27		Assessment of Social Cultural and acceptance issues associated with new vaccine introductions	5	High	High	A
28		Advocacy impact of immunization through informed consent and through adaptation of declaration of Helsinki and Nuremberg code	5	Low	High	C
29		Better use of integrated service delivery as a means to bring more caregivers to where vaccines are provided.	4	High	Low	B
30		Evaluating the potential impact of CQI interventions on improving data quality and use	4	High	Low	B
31		Influence of HR related issues on coverage of New Vaccine	4	High	High	A
32		More leveraging of community health workers (CHWs) to reach and missed communities.	3	Low	High	C
33		More focus on cost-effectiveness and metrics like cost per child reached.	3	Low	High	C
34		Documenting which data are most useful at different levels in different contexts	3	Low	Low	D
35		Evaluating the impact of data quality and use interventions in terms of impact on indicators, cost-effectiveness and time efficiency	3	Low	Low	D
36	G1	Identifying factors leading to deciline in female to join EPI programs	3	High	High	A
37		Vaccine Hasitancy and repeltion in both urban and rural setting	3	High	Low	B
38		Deficiency of HR on provincial level / teams (vaccinators and social mobilizers)	3	Low	Low	D
39		More use of approaches and programme models that target every household with a pregnant woman or infant at low cost (e.g. Care Groups, Village Reach’s model, Ethiopia's model).	2	Low	Low	D
40		Demand-side incentives that work to increase immunization uptake.	2	Low	Low	D
41		Experiences with digital approaches, particularly in determining the effect on immunization outcomes.	2	High	High	A
42	G2	Testing the feasibility and usefulness of implementing data quality and use indicators	2	Low	Low	D
43		Qualitative research to better understand what is needed for integrated systems to meet needs of immunization and VPD surveillance programs and what the advantages and efficiencies created are.	2	High	High	A
44		Field testing of data triangulation guidance (currently in draft state), in particular triangulating coverage with VPD surveillance and vaccine supply data and documenting instances of the use of data triangulation in service delivery and its impact on data quality and use and programmatic decision-making.	2	Low	Low	D
45	G3	Exploring modelling approaches and incorporation of other inputs, such as vaccine supply data, as part of WUENIC.	2	Low	Low	D
46		Effect of climate in low coerage in rourtine EPI	2	High	High	A
47		New vaccine introduction strategies that have the most impact on mortality (malaria, HPV, HIV), including seeking approaches for rapid and sustained rollout of vaccines.	1	High	Low	B
48		Documenting examples of countries that succeeded or failed to improve data quality and use in a systematic and/or sustainable manner through case studies	1	Low	Low	D
49		Determining what incentives lead to both improved data quality and programme performance	1	Low	Low	D
50		Documenting examples of how “health system approaches” have improved immunisation and surveillance data quality and use in a systematic review of the evidence	1	High	Low	B
51		Gaps in VPD surviellance system from District to national level	1	High	High	A
52		Evaluating effectiveness and cost-effectiveness of novel technologies to improve data quality and use in different contexts.		High	Low	B
53
54
55
56
57
58
59
60
61
62
63
64
65
66
67
68
69
70
71
72
73
74
75
76
77
78
79
80
81
82
83
84
85

## Sheet: Theme Stratification
Theme Stratification
Data Quality:
Identifying and characterising the technical and non-technical barriers to denominator estimation and numerators and how they can be overcome
Defining data quality and use assessment/validation approaches for VPD surveillance data
Validating modeled subnational coverage data, and evaluation of usefulness in overcoming data quality issues with reported subnational administrative coverage
Documenting examples of countries that succeeded or failed to improve data quality and use in a systematic and/or sustainable manner through case studies
Exploring how to enumerate special populations such as migrants, asylum seekers and age groups beyond infancy, etc. and then monitor vaccination in these groups
Developing a research agenda around denominators to better understand technical and non-technical barriers to denominator estimation and how they can be overcome
Gaps in VPD surveillance system from District to national level
Digital Health:
Evaluating effectiveness and cost-effectiveness of novel technologies to improve data quality and use in different contexts
Exploring modelling approaches and incorporation of other inputs, such as vaccine supply data, as part of WUENIC
Determining the effectiveness and cost of GIS and other methods for improving population denominators
Multiple data from a single source database
Documenting processes and outcomes of scaling of novel technologies, including the replacement of conventional data tools
Workforce and Capacity Building:
Evaluating the effectiveness, cost-effectiveness and sustainability of interventions aimed at strengthening workforce capacities, including evaluating immunization competency assessment and training
Identify the approaches that can be adopted to improve mental health of EPI staff at workplace to cope pressure
Influence of HR related issues on coverage of New Vaccine
Deficiency of HR on provincial level/teams (vaccinators and social mobilizers)
Documenting best practices on training for immunization and surveillance data
Equity:
Compering quality of life of Non-Vaccinated with Vaccinated individuals specially with VPD
Impact of EPI PEI (Polio Eradication Initiative) synergy on Immunization
Better microplanning using data-driven methods to understand why children and communities are missed and to tailor approaches to communities
Evaluating the impact of relative vs. absolute targets on programme performance (thus, avoiding perverse incentives that may lead to inflated reported coverage)
For coverage equity, developing standardised equity monitoring indicators and approaches
Human Centered approach - Demand generation and Misconception
Social stratification, social profiling (Hesitancy)
Vaccine Hesitancy and rejection in both urban and rural settings
